# Supplementary material for: No Obesity Paradox for Health-Related Quality of Life in Patients with Heart Failure and Reduced Ejection Fraction: Insights from the VIDA Multicenter Study
Source: J Clin Med. 2024 Dec 12;13(24):7558. doi: 10.3390/jcm13247558 (PMC11728257; doi:10.3390/jcm13247558)
Supplement: Supplementary file 1 [file jcm-13-07558-s001.zip]

Archive with 1 entries (1 files):
- jcm-3310815-supplementary.pdf
